# Supplementary material for: Validation of Knock-Out Caco-2 TC7 Cells as Models of Enterocytes of Patients with Familial Genetic Hypobetalipoproteinemias
Source: Nutrients. 2023 Jan 18;15(3):505. doi: 10.3390/nu15030505 (PMC9921550; doi:10.3390/nu15030505)
Supplement: Supplementary file 1 [file nutrients-15-00505-s001.zip]

Archive with 1 entries (1 files):
- nutrients-2127106-supplementary.pdf
